# Supplementary material for: New Polycationic Arabinogalactan Derivatives with the CHPTAC System: Structure, Properties and Antioxidant Activity
Source: Polymers (Basel). 2026 Jan 6;18(2):148. doi: 10.3390/polym18020148 (PMC12845099; doi:10.3390/polym18020148)
Supplement: Supplementary file 1 [file polymers-18-00148-s001.zip]

Archive with 1 entries (1 files):
- polymers-4022904-supplementary.pdf
